# Supplementary material for: Digital Physical Activity and Sedentary Behavior Interventions for Community-Living Adults: Umbrella Review
Source: J Med Internet Res. 2025 Mar 18;27:e66294. doi: 10.2196/66294 (PMC11962315; doi:10.2196/66294)
Supplement: Multimedia Appendix 2 [file jmir_v27i1e66294_app2.xlsx]

## Sheet: CCA Matrix
Berry et al., 2018	Daryabeygi- Khotbehsara et al., 2021	Lee et al., 2022	Wang & Kassavou 2023	Wu et al., 2023
Bossen et al., 2013 [1]
Bossen et al., 2013 [2]
Jaglal et al., 2008 [3]
Lorig et al., 2008 [4]
Lorig et al., 2008 [5]
Lorig et al., 2013 [6]
Lorig et al., 2006 [7]
Skrepnik et al., 2017 [8]
Trudeau et al., 2015 [9]
	Baretta et al., 2019 [10]
	Conroy et al., 2018 [11]
	Direito et al., 2019 [12]
	Korinek et al., 2018 [13]
	Middelweerd et al., 2020 [14]
	Rabbi et al., 2015 [15]
	Rabbi et al., 2018 [16]
	Zhou et al., 2018 [17]
		Adams et al., 2017 [18]
		Ainscough et al., 2020 [19]
		Apiñaniz et al., 2019 [20]
		Beleigoli et al., 2020 [21]
		Garcia et al., 2014 [22]
		Hersey et al., 2012 [23]
		Jackicic et al., 2016 [24]
		Joseph et al., 2016 [25]
		Nazari et al., 2020 [26]
		Nakata et al., 2019 [27]
		Navarro et al., 2020 [28]
		Patrick et al., 2011 [29]
		Pellegrini et al., 2012 [30]
		Roesch et al., 2010 [31]
		Rogers et al., 2016 [32]
		Rollo et al., 2020 [33]
		Steinberg et al., 2013 [34]
		Watson et al., 2012 [35]
			Chung et al., 2020 [36]
			Danks et al., 2016 [37]
			Emmerson et al., 2017 [38]
			Givon et al., 2016 [39]
			Golla et al., 2018 [40]
			Grau-Pellicer et al., 2020 [41]
			Heron et al., 2019 [42]
			Hsieh. 2019 [43]
			Kanai et al., 2018 [44]
			Karasu et al 2018 [45]
			Kim et al., 2016 [46]
			Kržišnik et al., 2021 [47]
			Lloréns et al., 2015 [48]
			Saposnik et al., 2016 [49]
			Sungkarat et al., 2011 [50]
			Yang et al., 2008 [51]
				Ashe et al., 2015 [52]
				Brickwood et al., 2021 [53]
				Cadmus-Bertram et al., 2015 [54]
				Croteau et al., 2007 [55]
				Cruz et al., 2016 [56]
				Dasgupta et al., 2017 [57]
				de Blok et al., 2006 [58]
				De Greef et al., 2011 [59]
				Demeyer et al., 2017 [60]
				Duscha et al., 2018 [61]
				Harris et al., 2017 [62]
				Harris et al., 2018 [63]
				Hornikx et al., 2015 [64]
				Hospes et al., 2009 [65]
				Karen et al., 2014 [66]
				Kenfield et al., 2019 [67]
				Kim et al., 2013 [68]
				Kirk et al., 2009 [69]
				Koizumi et al., 2009 [70]
				Leskinen et al., 2021 [71]
				Lewis et al., 2020 [72]
				Liu et al., 2021 [73]
				Lynch et al., 2019 [74]
				Lyons et al., 2017 [75]
				Maxwell-Smith et al., 2018 [76]
				Mendoza et al., 2015 [77]
				Muellmann et al., 2019 [78]
				Mutrie et al., 2012 [79]
				Nishiguchi et al., 2015 [80]
				Nolan et al., 2017 [81]
				Okamoto et al., 2007 [82]
				Petersen et al., 2012 [83]
				Rowley et al., 2019 [84]
				Suboc et al., 2014 [85]
				Suorsa et al., 2022 [86]
				Tabak et al., 2014 [87]
				Talbot et al., 2003 [88]
				Tew et al., 2015 [89]
				Van Dyck et al., 2013 [90]
				Varas et al., 2018 [91]
				Warren et al., 2014 [92]
				Wijsman et al., 2013 [93]
				Yamada et al., 2012 [94]
				Yates et al., 2009 [95]
				Yates et al., 2017 [96]

## Sheet: Individual Scores
	Berry et al., 2018	Daryabeygi- Khotbehsara et al., 2021	Lee et al., 2022	Wang & Kassavou 2023	Wu et al., 2023
Berry et al., 2018
Daryabeygi- Khotbehsara et al., 2021	0
Lee et al., 2022	0	0
Wang & Kassavou 2023	0	0	0
Wu et al., 2023	0	0	0	0

## Sheet: References of primary studies
References to primary studies
1	Bossen D, Veenhof C, Van Beek KE, et al. Effectiveness of a web-based physical activity intervention in patients with knee and/or hip osteoarthritis: randomized controlled trial. J Med Internet Res. [Internet]. 2013 Jan 22;15(11):e257
2	Bossen D, Veenhof C, Dekker J, et al. The usability and preliminary effectiveness of a web-based physical activity intervention in patients with knee and/or hip osteoarthritis. BMC Med Inform Decis Mak. [Internet]. 2013 Jan;13(1):635.
3	Jaglal SB, Haroun VA, Salbach NM, et al. Increasing access to chronic disease self-management programs in rural and remote communities using telehealth. Telemed J e-health. 2013;19(6):467–473.10.1089/tmj.2012.0197
4	Lorig KR, Ritter PL, Laurent DD, et al. The internet-based arthritis self-management program: a one-year randomized trial for patients with arthritis or fibromyalgia. Arthritis Care Res. 2008;59(7):1009–1017.10.1002/art.v59:7
5	Lorig KR, Ritter PL, Laurent DD, et al. The internet-based arthritis self-management program: a one-year randomized trial for patients with arthritis or fibromyalgia. Arthritis Care Res. 2008;59(7):1009–1017.10.1002/art.v59:7
6	Lorig K, Ritter PL, Plant K, et al. The South Australia health chronic disease self-management internet trial. Heal Educ Behav. 2013;40(1):67–77.10.1177/1090198112436969
7	Lorig KR, Ritter PL, Laurent DD, et al. Internet-based chronic disease self-management – a randomized trial. 2006;44(11):964–971.
8	Skrepnik N, Spitzer A, Altman R, et al. Assessing the impact of a novel smartphone application compared with standard follow-up on mobility of patients with knee osteoarthritis following treatment with Hylan G-F 20: a randomized controlled trial. JMIR mHealth uHealth. 2017;5:1–13.
9	Trudeau K, Pujol L, DasMahapatra P, et al. A randomized controlled trial of an online self-management program for adults with arthritis pain. J Behav Med. 2015;38:483–496.10.1007/s10865-015-9622-9
10	Baretta D, Sartori F, Greco A, D’Addario M, Melen R, Steca P. Improving physical activity mhealth interventions: development of a computational model of self-efficacy theory to define adaptive goals for exercise promotion. Adv Hum Comp Interact 2019 Mar 04;2019:1-11.
11	Conroy DE, Hojjatinia S, Lagoa CM, Yang C, Lanza ST, Smyth JM. Personalized models of physical activity responses to text message micro-interventions: a proof-of-concept application of control systems engineering methods. Psychol Sport Exerc 2019 Mar;41:172-180
12	Direito A, Tooley M, Hinbarji M, Albatal R, Jiang Y, Whittaker R, et al. Tailored daily activity: an adaptive physical activity smartphone intervention. Telemed J E Health 2020 Apr 01;26(4):426-437
13	Korinek EV, Phatak SS, Martin CA, Freigoun MT, Rivera DE, Adams MA, et al. Adaptive step goals and rewards: a longitudinal growth model of daily steps for a smartphone-based walking intervention. J Behav Med 2018 Feb 16;41(1):74-86.
14	Middelweerd A, Mollee J, Klein MM, Manzoor A, Brug J, Te Velde SJ. The use and effects of an app-based physical activity intervention "Active2Gether" in young adults: quasi-experimental trial. JMIR Form Res 2020 Jan 21;4(1):e12538
15	Rabbi M, Pfammatter A, Zhang M, Spring B, Choudhury T. Automated personalized feedback for physical activity and dietary behavior change with mobile phones: a randomized controlled trial on adults. JMIR Mhealth Uhealth 2015 May 14;3(2):e42
16	Rabbi M, Aung MS, Gay G, Reid MC, Choudhury T. Feasibility and acceptability of mobile phone-based auto-personalized physical activity recommendations for chronic pain self-management: pilot study on adults. J Med Internet Res 2018 Oct 26;20(10):e10147
17	Zhou M, Fukuoka Y, Mintz Y, Goldberg K, Kaminsky P, Flowers E, et al. Evaluating machine learning-based automated personalized daily step goals delivered through a mobile phone app: randomized controlled trial. JMIR Mhealth Uhealth 2018 Jan 25;6(1):e28
18	Adams MA, Hurley JC, Todd M, et al. Adaptive goal setting and financial incentives: a 2 × 2 factorial randomized controlled trial to increase adults’ physical activity. BMC Public Health. 2017;17(1):286. doi:10.1186/s12889-017-4197-8.
19	Ainscough KM, O’Brien EC, Lindsay KL, et al. Nutrition, behavior change and physical activity outcomes from the pears rct-an mHealth-supported, lifestyle intervention among pregnant women with overweight and obesity. Front Endocrinol (Lausanne). 2019;10:938.
20	Apiñaniz A, Cobos-Campos R, Sáez de Lafuente-Moríñigo A, et al. Effectiveness of randomized controlled trial of a mobile app to promote healthy lifestyle in obese and overweight patients. Fam Pract. 2019;36(6):699–705. doi:10.1093/fampra/cmz020.
21	Beleigoli A, Andrade AQ, Diniz MDF, Ribeiro AL. Personalized web-based weight loss behavior change program with and without dietitian online coaching for adults with overweight and obesity: randomized controlled trial. J Med Internet Res. 2020;22(11):e17494. doi:10.2196/17494.
22	Garcia DO, Jakicic JM, Davis KK, Gibbs BB, Burke LE, Rickman AD. Pilot feasibility study of a campaign intervention for weight loss among overweight and obese adults. Calif J Health Promot. 2014;12(3):56–70. doi:10.32398/cjhp.v12i3.1581.
23	Hersey JC, Khavjou O, Strange LB, et al. The efficacy and cost-effectiveness of a community weight management intervention: a randomized controlled trial of the health weight management demonstration. Prev Med. 2012;54(1):42–49. doi:10.1016/j.ypmed.2011.09.018.
24	Jakicic JM, Davis KK, Rogers RJ, et al. Effect of wearable technology combined with a lifestyle intervention on long-term weight loss: the idea randomized clinical trial. JAMA. 2016;316(11):1161–1171. doi:10.1001/jama.2016.12858.
25	Joseph RP, Pekmezi D, Dutton GR, et al. Results of a culturally adapted internet-enhanced physical activity pilot intervention for overweight and obese young adult African American women. J Transcult Nurs. 2016;27(2):136–146. doi:10.1177/1043659614539176.
26	Nakata Y, Sasai H, Tsujimoto T, Hashimoto K, Kobayashi H. Web-based intervention to promote weight-loss maintenance using an activity monitor: a randomized controlled trial. Prev Med Rep. 2019;14:100839. doi:10.1016/j.pmedr.2019.100839.
27	Navarro J, Cebolla A, Llorens R, Borrego A, Baños RM. Manipulating self-avatar body dimensions in virtual worlds to complement an internet-delivered intervention to increase physical activity in overweight women. IJERPH. 2020;17(11):4045. doi:10.3390/ijerph17114045.
28	Nazari LN, Reisi M, Tahmasebi R, Javadzade H. The effect of web-based educational intervention on physical activity-related energy expenditure among middle-aged women with overweight and obesity: an application of social cognitive theory. Obes Med. 2020;18:100181. doi:10.1016/j.obmed.2020.100181.
29	Patrick K, Calfas KJ, Norman GJ, et al. Outcomes of a 12-month web-based intervention for overweight and obese men. Ann Behav Med. 2011;42(3):391–401. doi:10.1007/s12160-011-9296-7.
30	Pellegrini CA, Verba SD, Otto AD, Helsel DL, Davis KK, Jakicic JM. The comparison of a technology‐based system and an in‐person behavioral weight loss intervention. Obesity (Silver Spring). 2012;20(2):356–363. doi:10.1038/oby.2011.13.
31	Roesch SC, Norman GJ, Villodas F, Sallis JF, Patrick K. Intervention-mediated effects for adult physical activity: a latent growth curve analysis. Soc Sci Med. 2010;71(3):494–501. doi:10.1016/j.socscimed.2010.04.032
32	Rogers RJ, Lang W, Barone Gibbs B, et al. Applying a technology-based system for weight loss in adults with obesity . Obes Sci Pract. 2016;2(1):3–12. doi:10.1002/osp4.18.
33	Rollo ME, Baldwin JN, Hutchesson M, et al. The feasibility and preliminary efficacy of an eHealth lifestyle program in women with recent gestational diabetes mellitus: a pilot study. Int J Environ Res Public Health. 2020;17:1.
34	Steinberg DM, Tate DF, Bennett GG, Ennett S, Samuel‐Hodge C, Ward DS. The efficacy of a daily self‐weighing weight loss intervention using smart scales and e‐mail. Obesity (Silver Spring). 2013;21(9):1789–1797. doi:10.1002/oby.20396.
35	Watson A, Bickmore T, Cange A, Kulshreshtha A, Kvedar J. An internet-based virtual coach to promote physical activity adherence in overweight adults: randomized controlled trial. J Med Internet Res. 2012;14(1):e1. doi:10.2196/jmir.1629.
36	Chung, B.P.H.; Chiang, W.K.H.; Lau, H.; Lau, T.F.O.; Lai, C.W.K.; Sit, C.S.Y.; Chan, K.Y.; Yeung, C.Y.; Lo, T.M.; Hui, E.; et al. Pilot study on comparisons between the effectiveness of mobile video-guided and paper-based home exercise programs on improving exercise adherence, self-efficacy for exercise and functional outcomes of patients with stroke with 3-month follow-up: A single-blind randomi…
37	Danks, K.A.; Pohlig, R.; Reisman, D.S. Combining Fast-Walking Training and a Step Activity Monitoring Program to Improve Daily Walking Activity After Stroke: A Preliminary Study. Arch. Phys. Med. Rehabil. 2016, 97 (Suppl. S9), S185–S193.
38	Emmerson, K.B.; Harding, K.E.; Taylor, N.F. Home exercise programmes supported by video and automated reminders compared with standard paper-based home exercise programmes in patients with stroke: A randomized controlled trial. Clin. Rehabil. 2017, 31, 1068–1077
39	Givon, N.; Zeilig, G.; Weingarden, H.; Rand, D. Video-games used in a group setting is feasible and effective to improve indicators of physical activity in individuals with chronic stroke: A randomized controlled trial. Clin. Rehabil. 2016, 30, 383–392
40	Golla, A.; Müller, T.; Wohlfarth, K.; Jahn, P.; Mattukat, K.; Mau, W. Home-based balance training using Wii FitTM: A pilot randomised controlled trial with mobile older stroke survivors. Pilot Feasibility Stud. 2018, 4, 143
41	Grau-Pellicer, M.; Lalanza, J.F.; Jovell-Fernández, E.; Capdevila, L. Impact of mHealth technology on adherence to healthy PA after stroke: A randomized study. Top. Stroke Rehabil. 2020, 27, 354–368
42	Heron, N.; Kee, F.; Mant, J.; Cupples, M.E.; Donnelly, M. Rehabilitation of patients after transient ischaemic attack or minor stroke: Pilot feasibility randomised trial of a home-based prevention programme. Br. J. Gen. Pract. 2019, 69, e706–e714.
43	Hsieh, H.C. Training by Using an Adaptive Foot Switch and Video Games to Improve Balance and Mobility Following Stroke: A Randomised Controlled Trial. Brain Impair. 2019, 20, 16–23.
44	Kanai, M.; Izawa, K.P.; Kobayashi, M.; Onishi, A.; Kubo, H.; Nozoe, M.; Mase, K.; Shimada, S. Effect of accelerometer-based feedback on physical activity in hospitalized patients with ischemic stroke: A randomized controlled trial. Clin. Rehabil. 2018, 32, 1047–1056
45	Karasu, A.U.; Batur, E.B.; Karataş, G.K. Effectiveness of Wii-based rehabilitation in stroke: A randomized controlled study. J. Rehabil. Med. 2018, 50, 406–412
46	Kim, N.; Lee, B.; Kim, Y.; Min, W. Effects of Virtual Reality Treadmill Training on Community Balance Confidence and Gait in People Post-Stroke: A randomized controlled trial. J. Exp. Stroke Transl. Med. 2016, 9, 1–7.
47	Kržišnik, M.; Horvat Rauter, B.; Bizovčar, N. Effects of virtual reality-based treadmill training on the balance and gait ability in patients after stroke: A randomized controlled trial. Hrvat. Rev. Za Rehabil. Istraz. 2021, 57, 92–102.
48	Lloréns, R.; Gil-Gómez, J.A.; Alcañiz, M.; Colomer, C.; Noé, E. Improvement in balance using a virtual reality-based stepping exercise: A randomized controlled trial involving individuals with chronic stroke. Clin. Rehabil. 2015, 29, 261–268.
49	Saposnik, G.; Cohen, L.G.; Mamdani, M.; Pooyania, S.; Ploughman, M.; Cheung, D.; Shaw, J.; Hall, J.; Nord, P.; Dukelow, S.; et al. Efficacy and safety of non-immersive virtual reality exercising in stroke rehabilitation (EVREST): A randomised, multicentre, single-blind, controlled trial. Lancet Neurol. 2016, 15, 1019–1027
50	Sungkarat, S.; Fisher, B.E.; Kovindha, A. Efficacy of an insole shoe wedge and augmented pressure sensor for gait training in individuals with stroke: A randomized controlled trial. Clin. Rehabil. 2011, 25, 360–369
51	Yang, Y.R.; Tsai, M.P.; Chuang, T.Y.; Sung, W.H.; Wang, R.Y. Virtual reality-based training improves community ambulation in individuals with stroke: A randomized controlled trial. Gait Posture 2008, 28, 201–206
52	Ashe MC, Winters M, Hoppmann CA, et al. “Not just another walking program": Everyday activity supports you (EASY) model—a randomized pilot study for a parallel randomized controlled trial. Pilot Feasibility Stud 2015; 1: 4
53	Brickwood KJ, Ahuja K, Watson Get al. et al. Effects of activity tracker use with health professional support or telephone counseling on maintenance of physical activity and health outcomes in older adults: Randomized controlled trial. JMIR Mhealth Uhealth 2021; 9: e18686.
54	Cadmus-Bertram LA, Marcus BH, Patterson REet al. et al. Randomized trial of a Fitbit-based physical activity intervention for women. Am J Prev Med 2015; 49: 414–418.
55	Croteau KA, Richeson NE, Farmer BCet al. et al. Effect of a pedometer-based intervention on daily step counts of community-dwelling older adults. Res Q Exerc Sport 2007; 78: 401–406.
56	Cruz J, Brooks D, Marques A. Walk2Bactive: A randomised controlled trial of a physical activity-focused behavioural intervention beyond pulmonary rehabilitation in chronic obstructive pulmonary disease. Chron Respir Dis 2016; 13: 57–66.
57	Dasgupta K, Rosenberg E, Joseph L, et al. Physician step prescription and monitoring to improve ARTERial health (SMARTER): A randomized controlled trial in patients with type 2 diabetes and hypertension. Diabetes Obes Metab 2017; 19: 695–704
58	de Blok BM, de Greef MH, Ten HN, et al. The effects of a lifestyle physical activity counseling program with feedback of a pedometer during pulmonary rehabilitation in patients with COPD: A pilot study. Patient Educ Couns 2006; 61: 48–55
59	De Greef KP, Deforche BI, Ruige JB, et al. The effects of a pedometer-based behavioral modification program with telephone support on physical activity and sedentary behavior in type 2 diabetes patients. Patient Educ Couns 2011; 84: 275–279
60	Demeyer H, Louvaris Z, Frei A, et al. Physical activity is increased by a 12-week semiautomated telecoaching programme in patients with COPD: A multicentre randomised controlled trial. Thorax 2017; 72: 415–423.
61	Duscha BD, Piner LW, Patel MP, et al. Effects of a 12-week mHealth program on peak VO2 and physical activity patterns after completing cardiac rehabilitation: A randomized controlled trial. Am Heart J 2018; 199: 105–114
62	Harris T, Kerry SM, Limb ES, et al. Effect of a primary care walking intervention with and without nurse support on physical activity levels in 45- to 75-year-olds: The pedometer and consultation evaluation (PACE-UP) cluster randomised clinical trial. Plos Med 2017; 14: e1002210
63	Harris T, Kerry SM, Limb ES, et al. Physical activity levels in adults and older adults 3–4 years after pedometer-based walking interventions: Long-term follow-up of participants from two randomised controlled trials in UK primary care. PLoS Med 2018; 15: e1002526
64	Hornikx M, Demeyer H, Camillo CAet al. et al. The effects of a physical activity counseling program after an exacerbation in patients with chronic obstructive pulmonary disease: A randomized controlled pilot study. BMC Pulm Med 2015; 15: 136
65	Hospes G, Bossenbroek L, Ten HNet al. et al. Enhancement of daily physical activity increases physical fitness of outclinic COPD patients: Results of an exercise counseling program. Patient Educ Couns 2009; 75: 274–278.
66	Karen AC, Nancy ER, Susan WVet al. et al. Effects of a pedometer-based physical activity program on older adults’ mobility-related self-efficacy and physical performance. Act Adapt Aging 2004; 28: 2.
67	Kenfield SA, Van Blarigan EL, Ameli N, et al. Feasibility, acceptability, and behavioral outcomes from a technology-enhanced behavioral change intervention (Prostate 8): A pilot randomized controlled trial in men with prostate cancer. Eur Urol 2019; 75: 950–958.
68	Kim BH, Glanz K. Text messaging to motivate walking in older African Americans: A randomized controlled trial. Am J Prev Med 2013; 44: 71–75
69	Kirk A, Barnett J, Leese Get al. et al. A randomized trial investigating the 12-month changes in physical activity and health outcomes following a physical activity consultation delivered by a person or in written form in type 2 diabetes: Time2act. Diabet Med 2009; 26: 293–301.
70	Koizumi D, Rogers NL, Rogers ME, et al. Efficacy of an accelerometer-guided physical activity intervention in community-dwelling older women. J Phys Act Health 2009; 6: 467–474
71	Leskinen T, Suorsa K, Tuominen M, et al. The effect of consumer-based activity tracker intervention on physical activity among recent retirees-an RCT study. Med Sci Sports Exerc 2021; 53: 1756–1765
72	Lewis ZH, Ottenbacher KJ, Fisher SR, et al. Effect of electronic activity monitors and pedometers on health: Results from the TAME health pilot randomized pragmatic trial. Int J Environ Res Public Health 2020; 17: 18
73	Liu J, Kwan R, Yin YH, et al. Enhancing the physical activity levels of frail older adults with a wearable activity tracker-based exercise intervention: A pilot cluster randomized controlled trial. Int J Environ Res Public Health 2021; 18: 19
74	Lynch BM, Nguyen NH, Moore MM, et al. A randomized controlled trial of a wearable technology-based intervention for increasing moderate to vigorous physical activity and reducing sedentary behavior in breast cancer survivors: The ACTIVATE trial. Cancer 2019; 125: 2846–2855.
75	Lyons EJ, Swartz MC, Lewis ZHet al. et al. Feasibility and acceptability of a wearable technology physical activity intervention with telephone counseling for mid-aged and older adults: A randomized controlled pilot trial. JMIR Mhealth Uhealth 2017; 5: e28.
76	Maxwell-Smith C, Cohen PA, Platell C, et al. Wearable activity technology and action-planning (WATAAP) to promote physical activity in cancer survivors: Randomised controlled trial protocol. Int J Clin Health Psychol 2018; 18: 124–132
77	Mendoza L, Horta P, Espinoza J, et al. Pedometers to enhance physical activity in COPD: A randomised controlled trial. Eur Respir J 2015; 45: 347–354
78	Muellmann S, Buck C, Voelcker-Rehage C, et al. Effects of two web-based interventions promoting physical activity among older adults compared to a delayed intervention control group in Northwestern Germany: Results of the PROMOTE community-based intervention trial. Prev Med Rep 2019; 15: 100958.
79	Mutrie N, Doolin O, Fitzsimons CF, et al. Increasing older adults’ walking through primary care: Results of a pilot randomized controlled trial. Fam Pract 2012; 29: 633–642
80	Nishiguchi S, Yamada M, Tanigawa T, et al. A 12-week physical and cognitive exercise program can improve cognitive function and neural efficiency in community-dwelling older adults: A randomized controlled trial. J Am Geriatr Soc 2015; 63: 1355–1363
81	Nolan CM, Maddocks M, Canavan JL, et al. Pedometer step count targets during pulmonary rehabilitation in chronic obstructive pulmonary disease. A randomized controlled trial. Am J Respir Crit Care Med 2017; 195: 1344–1352.
82	Okamoto N, Nakatani T, Morita Net al. et al. Home-based walking improves cardiopulmonary function and health-related QOL in community-dwelling adults. Int J Sports Med 2007; 28: 1040–1045
83	Petersen CB, Severin M, Hansen AW, et al. A population-based randomized controlled trial of the effect of combining a pedometer with an intervention toolkit on physical activity among individuals with low levels of physical activity or fitness. Prev Med. 2012; 54: 125–130
84	Rowley TW, Lenz EK, Swartz AM, et al. Efficacy of an individually tailored, Internet-mediated physical activity intervention in older adults: A randomized controlled trial. J Appl Gerontol 2019; 38: 1011–1022.
85	Suboc TB, Strath SJ, Dharmashankar K, et al. Relative importance of step count, intensity, and duration on physical activity's impact on vascular structure and function in previously sedentary older adults. J Am Heart Assoc 2014; 3: e000702.
86	Suorsa K, Leskinen T, Pulakka A, et al. The effect of a consumer-based activity tracker intervention on accelerometer-measured sedentary time among retirees: A randomized controlled REACT trial. J Gerontol A Biol Sci Med Sci 2022; 77: 579–587
87	Tabak M, Vollenbroek-Hutten MM, van der Valk PDet al. et al. A telerehabilitation intervention for patients with chronic obstructive pulmonary disease: A randomized controlled pilot trial. Clin Rehabil 2014; 28: 582–591
88	Talbot LA, Gaines JM, Huynh TNet al. et al. A home-based pedometer-driven walking program to increase physical activity in older adults with osteoarthritis of the knee: A preliminary study. J Am Geriatr Soc 2003; 51: 387–392.
89	Tew GA, Humphreys L, Crank H, et al. The development and pilot randomised controlled trial of a group education programme for promoting walking in people with intermittent claudication. Vasc Med 2015; 20: 348–357
90	Van Dyck D, De Greef K, Deforche B, et al. The relationship between changes in steps/day and health outcomes after a pedometer-based physical activity intervention with telephone support in type 2 diabetes patients. Health Educ Res 2013; 28: 539–545
91	Varas AB, Cordoba S, Rodriguez-Andonaegui I, et al. Effectiveness of a community-based exercise training programme to increase physical activity level in patients with chronic obstructive pulmonary disease: A randomized controlled trial. Physiother Res Int. 2018;23:e1740
92	Warren FC, Stych K, Thorogood M, et al. Evaluation of different recruitment and randomisation methods in a trial of general practitioner-led interventions to increase physical activity: A randomised controlled feasibility study with factorial design. Trials 2014; 15: 134.
93	Wijsman CA, Westendorp RG, Verhagen EA, et al. Effects of a web-based intervention on physical activity and metabolism in older adults: Randomized controlled trial. J Med Internet Res 2013; 15: e233.
94	Yamada M, Mori S, Nishiguchi S, et al. Pedometer-based behavioral change program can improve dependency in sedentary older adults: A randomized controlled trial. J Frailty Aging 2012; 1: 39–44
95	Yates T, Davies M, Gorely Tet al. et al. Effectiveness of a pragmatic education program designed to promote walking activity in individuals with impaired glucose tolerance: A randomized controlled trial. Diabetes Care 2009; 32: 1404–1410
96	Yates T, Edwardson CL, Henson J, et al. Walking away from type 2 diabetes: A cluster randomized controlled trial. Diabet Med 2017; 34: 698–707.
